# Supplementary material for: Application of targeted enrichment to next-generation sequencing of retroviruses integrated into the host human genome
Source: Sci Rep. 2016 Jun 20;6:28324. doi: 10.1038/srep28324 (PMC4913254; doi:10.1038/srep28324)
Supplement: Supplementary Table S1 [file srep28324-s1.xls]

## Sheet: Probes
"Application of targeted enrichment to next-generation sequencing of retroviruses integrated into the host human genome"
Paola Miyazato1,2,3, Hiroo Katsuya1,2,3, Asami Fukuda1,2,3, Yoshikazu Uchiyama4, Misaki Matsuo1,2,3, Michiyo Tokunaga1,2,3, Shinjiro Hino5,6 , Mitsuyoshi Nakao5, 6, Yorifumi Satou1,2,3*
1 Center for AIDS Research, Kumamoto University, Japan
2 International Research Center for Medical Sciences, Kumamoto University, Japan
3 Priority Organization for Innovation and Excellence, Kumamoto University, Japan
4 Department of Medical Physics, Faculty of Life Sciences, Kumamoto University, Japan
5 Department of Medical Cell Biology, Institute for Molecular Biology and Embryology, Kumamoto University, Japan
6 Core Research for Evolutionary Science and Technology (CREST), Japan Science of Technology Agency, Tokyo, Japan
Supplementary Table S1. List of probes used for the capture of HTLV-1 provirus
Probe #	Sequence	Start	Stop
1	TGACAATGACCATGAGCCCCAAATATCCCCCGGGGGCTTAGAGCCTCCCAGTGAAAAACATTTCCGAGAAACAGAAGTCTGAAAAGGTCAGGGCCCAGACTAAGGCTCTGACGTCTCCCC	0	120
2	TTTCCGAGAAACAGAAGTCTGAAAAGGTCAGGGCCCAGACTAAGGCTCTGACGTCTCCCCCCGGAGGGACAGCTCAGCACCGGCTCGGGCTAGGCCCTGACGTGTCCCCCTGAAGACAAA	60	180
3	CCGGAGGGACAGCTCAGCACCGGCTCGGGCTAGGCCCTGACGTGTCCCCCTGAAGACAAATCATAAGCTCAGACCTCCGGGAAGCCACCGGGAACCACCCATTTCCTCCCCATGTTTGTC	120	240
4	TCATAAGCTCAGACCTCCGGGAAGCCACCGGGAACCACCCATTTCCTCCCCATGTTTGTCAAGCCGTCCTCAGGCGTTGACGACAACCCCTCACCTCAAAAAACTTTTCATGGCACGCAT	180	300
5	AAGCCGTCCTCAGGCGTTGACGACAACCCCTCACCTCAAAAAACTTTTCATGGCACGCATATGGCTCAATAAACTAACAGGAGTCTATAAAAGCGTGGAGACAGTTCAGGAGGGGGCTCG	240	360
6	ATGGCTCAATAAACTAACAGGAGTCTATAAAAGCGTGGAGACAGTTCAGGAGGGGGCTCGCATCTCTCCTTCACGCGCCCGCCGCCCTACCTGAGGCCGCCATCCACGCCGGTTGAGTCG	300	420
7	CATCTCTCCTTCACGCGCCCGCCGCCCTACCTGAGGCCGCCATCCACGCCGGTTGAGTCGCGTTCTGCCGCCTCCCGCCTGTGGTGCCTCCTGAACTGCGTCCGCCGTCTAGGTAAGTTT	360	480
8	CGTTCTGCCGCCTCCCGCCTGTGGTGCCTCCTGAACTGCGTCCGCCGTCTAGGTAAGTTTAAAGCTCAGGTCGAGACCGGGCCTTTGTCCGGCGCTCCCTTGGAGCCTACCTAGACTCAG	420	540
9	AAAGCTCAGGTCGAGACCGGGCCTTTGTCCGGCGCTCCCTTGGAGCCTACCTAGACTCAGCCGGCTCTCCACGCTTTGCCTGACCCTGCTTGCTCAACTCTACGTCTTTGTTTCGTTTTC	480	600
10	CCGGCTCTCCACGCTTTGCCTGACCCTGCTTGCTCAACTCTACGTCTTTGTTTCGTTTTCTGTTCTGCGCCGTTACAGATCGAAAGTTCCACCCCTTTCCCTTTCATTCACGACTGACTG	540	660
11	TGTTCTGCGCCGTTACAGATCGAAAGTTCCACCCCTTTCCCTTTCATTCACGACTGACTGCCGGCTTGGCCCACGGCCAAGTACCGGCGACTCCGTTGGCTCGGAGCCAGCGACAGCCCA	600	720
12	CCGGCTTGGCCCACGGCCAAGTACCGGCGACTCCGTTGGCTCGGAGCCAGCGACAGCCCATCCTATAGCACTCTCCAGGAGAGAAATTTAGTACACAGTTGGGGGCTCGTCCGGGATACG	660	780
13	TCCTATAGCACTCTCCAGGAGAGAAATTTAGTACACAGTTGGGGGCTCGTCCGGGATACGAGCGCCCCTTTATTCCCTAGGCAATGGGCCAAATCTTTTCCCGTAGCGCTAGCCCTATTC	720	840
14	AGCGCCCCTTTATTCCCTAGGCAATGGGCCAAATCTTTTCCCGTAGCGCTAGCCCTATTCCGCGGCCGCCCCGGGGGCTGGCCGCTCATCACTGGCTTAACTTCCTCCAGGCGGCATATC	780	900
15	CGCGGCCGCCCCGGGGGCTGGCCGCTCATCACTGGCTTAACTTCCTCCAGGCGGCATATCGCCTAGAACCCGGTCCCTCCAGTTACGATTTCCACCAGTTAAAAAAATTTCTTAAAATAG	840	960
16	GCCTAGAACCCGGTCCCTCCAGTTACGATTTCCACCAGTTAAAAAAATTTCTTAAAATAGCTTTAGAAACACCAGTCTGGATCTGTCCCATTAACTACTCCCTCCTAGCCAGCCTACTCC	900	1020
17	CTTTAGAAACACCAGTCTGGATCTGTCCCATTAACTACTCCCTCCTAGCCAGCCTACTCCCAAAAGGATACCCCGGCCGGGTGAATGAAATTTTACACATACTCATCCAAACCCAAGCCC	960	1080
18	CAAAAGGATACCCCGGCCGGGTGAATGAAATTTTACACATACTCATCCAAACCCAAGCCCAGATCCCGTCCCGTCCCGCGCCACCGCCGCCGTCATCCCCCACCCACGACCCCCCGGATT	1020	1140
19	AGATCCCGTCCCGTCCCGCGCCACCGCCGCCGTCATCCCCCACCCACGACCCCCCGGATTCTGATCCACAAATCCCCCCTCCCTATGTTGAGCCTACGGCCCCCCAAGTCCTTCCAGTCA	1080	1200
20	CTGATCCACAAATCCCCCCTCCCTATGTTGAGCCTACGGCCCCCCAAGTCCTTCCAGTCATGCACCCACATGGTGCCCCTCCCAACCATCGCCCATGGCAAATGAAAGACCTACAGGCCA	1140	1260
21	TGCACCCACATGGTGCCCCTCCCAACCATCGCCCATGGCAAATGAAAGACCTACAGGCCATTAAGCAAGAAGTCTCCCAAGCAGCCCCTGGGAGCCCCCAGTTTATGCAGACCATCCGGC	1200	1320
22	TTAAGCAAGAAGTCTCCCAAGCAGCCCCTGGGAGCCCCCAGTTTATGCAGACCATCCGGCTTGCGGTGCAGCAGTTTGACCCCACTGCCAAAGACCTCCAAGACCTCCTGCAGTACCTTT	1260	1380
23	TTGCGGTGCAGCAGTTTGACCCCACTGCCAAAGACCTCCAAGACCTCCTGCAGTACCTTTGCTCCTCCCTCGTGGCTTCCCTCCATCACCAGCAGCTAGATAGCCTTATATCAGAGGCCG	1320	1440
24	GCTCCTCCCTCGTGGCTTCCCTCCATCACCAGCAGCTAGATAGCCTTATATCAGAGGCCGAAACCCGAGGTATTACAGGTTATAACCCCTTAGCCGGTCCCCTCCGTGTCCAAGCCAACA	1380	1500
25	AAACCCGAGGTATTACAGGTTATAACCCCTTAGCCGGTCCCCTCCGTGTCCAAGCCAACAATCCACAACAACAAGGATTAAGGCGAGAATACCAGCAACTCTGGCTCGCCGCCTTCGCCG	1440	1560
26	ATCCACAACAACAAGGATTAAGGCGAGAATACCAGCAACTCTGGCTCGCCGCCTTCGCCGCCCTGCCGGGGAGTGCCAAAGACCCTTCCTGGGCCTCTATCCTCCAAGGCCTGGAGGAGC	1500	1620
27	CCCTGCCGGGGAGTGCCAAAGACCCTTCCTGGGCCTCTATCCTCCAAGGCCTGGAGGAGCCTTACCACGCCTTCGTAGAACGCCTCAACATAGCTCTTGACAATGGGCTGCCAGAAGGCA	1560	1680
28	CTTACCACGCCTTCGTAGAACGCCTCAACATAGCTCTTGACAATGGGCTGCCAGAAGGCACGCCCAAAGACCCCATCTTACGTTCCTTAGCCTACTCCAATGCAAACAAAGAATGCCAAA	1620	1740
29	CGCCCAAAGACCCCATCTTACGTTCCTTAGCCTACTCCAATGCAAACAAAGAATGCCAAAAATTACTACAGGCCCGAGGACACACTAATAGCCCTCTAGGAGATATGTTGCGGGCTTGTC	1680	1800
30	AATTACTACAGGCCCGAGGACACACTAATAGCCCTCTAGGAGATATGTTGCGGGCTTGTCAGACCTGGACCCCCAAAGACAAAACCAAAGTGTTAGTTGTCCAGCCTAAAAAACCCCCCC	1740	1860
31	AGACCTGGACCCCCAAAGACAAAACCAAAGTGTTAGTTGTCCAGCCTAAAAAACCCCCCCCAAATCAGCCGTGCTTCCGGTGCGGGAAAGCAGGCCACTGGAGTCGGGACTGCACTCAGC	1800	1920
32	CAAATCAGCCGTGCTTCCGGTGCGGGAAAGCAGGCCACTGGAGTCGGGACTGCACTCAGCCTCGCCCCCCCCCCGGGCCATGCCCCCTATGTCAAGACCCAACTCACTGGAAGCGAGACT	1860	1980
33	CTCGCCCCCCCCCCGGGCCATGCCCCCTATGTCAAGACCCAACTCACTGGAAGCGAGACTGCCCCCGCCTAAAGCCCACTATCCCAGAACCAGAGCCAGAGGAAGATGCCCTCCTATTAG	1920	2040
34	GCCCCCGCCTAAAGCCCACTATCCCAGAACCAGAGCCAGAGGAAGATGCCCTCCTATTAGACCTCCCCGCTGACATCCCACACCCAAAAAACTCCATAGGGGGGGAGGTTTAACCTCCCC	1980	2100
35	ACCTCCCCGCTGACATCCCACACCCAAAAAACTCCATAGGGGGGGAGGTTTAACCTCCCCCCCCACATTACAGCAAGTCCTTCCTAACCAAGACCCAGCATCTATTCTGCCAGTTATACC	2040	2160
36	CCCCACATTACAGCAAGTCCTTCCTAACCAAGACCCAGCATCTATTCTGCCAGTTATACCGTTAGATCCCGCCCGTCGGCCCGTAATTAAAGCCCAGGTTGACACCCAGACCAGCCACCC	2100	2220
37	GTTAGATCCCGCCCGTCGGCCCGTAATTAAAGCCCAGGTTGACACCCAGACCAGCCACCCAAAGACTATCGAAGCTTTACTAGATACAGGAGCAGACATGACAGTCCTTCCGATAGCCTT	2160	2280
38	AAAGACTATCGAAGCTTTACTAGATACAGGAGCAGACATGACAGTCCTTCCGATAGCCTTGTTCTCAAGTAATACTCCCCTCAAAAATACATCCGTATTAGGGGCAGGGGGCCAAACCCA	2220	2340
39	GTTCTCAAGTAATACTCCCCTCAAAAATACATCCGTATTAGGGGCAGGGGGCCAAACCCAAGATCACTTTAAGCTCACCTCCCTTCCTGTGCTAATACGCCTCCCTTTCCGGACAACGCC	2280	2400
40	AGATCACTTTAAGCTCACCTCCCTTCCTGTGCTAATACGCCTCCCTTTCCGGACAACGCCTATTGTTTTAACATCTTGCCTAGTTGATACCAAAAACAACTGGGCCATCATAGGTCGTGA	2340	2460
41	TATTGTTTTAACATCTTGCCTAGTTGATACCAAAAACAACTGGGCCATCATAGGTCGTGATGCCTTACAACAATGCCAAGGCGTCCTGTACCTCCCTGAGGCAAAAAGGCCGCCTGTAAT	2400	2520
42	TGCCTTACAACAATGCCAAGGCGTCCTGTACCTCCCTGAGGCAAAAAGGCCGCCTGTAATCTTGCCAATACAGGCGCCAGCCGTCCTTGGGCTAGAACACCTCCCAAGGCCCCCCGAAAT	2460	2580
43	CTTGCCAATACAGGCGCCAGCCGTCCTTGGGCTAGAACACCTCCCAAGGCCCCCCGAAATCAGCCAGTTCCCTTTAAACCAGAACGCCTCCAGGCCTTGCAACACTTGGTCCGGAAGGCC	2520	2640
44	CAGCCAGTTCCCTTTAAACCAGAACGCCTCCAGGCCTTGCAACACTTGGTCCGGAAGGCCCTGGAGGCAGGCCATATCGAACCCTACACCGGGCCAGGGAATAACCCAGTATTCCCAGTT	2580	2700
45	CTGGAGGCAGGCCATATCGAACCCTACACCGGGCCAGGGAATAACCCAGTATTCCCAGTTAAAAAGGCCAATGGAACCTGGCGATTCATCCACGACCTGCGGGCCACTAACTCTCTAACC	2640	2760
46	AAAAAGGCCAATGGAACCTGGCGATTCATCCACGACCTGCGGGCCACTAACTCTCTAACCATAGATCTCTCATCATCTTCCCCCGGGCCCCCTGACTTGTCCAGCCTGCCAACCACACTA	2700	2820
47	ATAGATCTCTCATCATCTTCCCCCGGGCCCCCTGACTTGTCCAGCCTGCCAACCACACTAGCCCACTTGCAAACTatagaccttaaagacgcctttttccaaatccccttacctaaacag	2760	2880
48	GCCCACTTGCAAACTatagaccttaaagacgcctttttccaaatccccttacctaaacagttccagccctactttgctttcactgtcccacagcagtgtaactacggccccggcactaga	2820	2940
49	ctgcagcccattcggcaagctttcccccaatgcactattcttcagtacatggatgacattctCCTAGCAAGCCCCTCCCATGAGGACCTACTACTACTCTCAGAGGCCACAATGGCTTCC	3131	3251
50	ctCCTAGCAAGCCCCTCCCATGAGGACCTACTACTACTCTCAGAGGCCACAATGGCTTCCCTAATCTCCCATGGGTTGCCTGTGTCCGAAAACAAAACCCAGCAAACCCCTGGAACAATT	3191	3311
51	CTAATCTCCCATGGGTTGCCTGTGTCCGAAAACAAAACCCAGCAAACCCCTGGAACAATTAAGTTCCTAGGGCAGATAATTTCACCCAATCACCTCACTTATGATGCAGTCCCCACGGTA	3251	3371
52	AAGTTCCTAGGGCAGATAATTTCACCCAATCACCTCACTTATGATGCAGTCCCCACGGTACCTATACGGTCCCGCTGGGCGCTACCTGAACTTCAAGCCCTACTTGGCGAGATTCAGTGG	3311	3431
53	CCTATACGGTCCCGCTGGGCGCTACCTGAACTTCAAGCCCTACTTGGCGAGATTCAGTGGGTCTCCAAAGGAACTCCTACCTTACGCCAGCCCCTTCACAGTCTCTACTGTGCCTTACAA	3371	3491
54	GTCTCCAAAGGAACTCCTACCTTACGCCAGCCCCTTCACAGTCTCTACTGTGCCTTACAAAGGCATACTGATCCCCGAGACCAAATATATTTAAATCCTTCTCAAGTTCAATCATTAGTG	3431	3551
55	AGGCATACTGATCCCCGAGACCAAATATATTTAAATCCTTCTCAAGTTCAATCATTAGTGCAGCTGCGGCAGGCCCTGTCACAGAACTGCCGCAGTAGACTAGTCCAAACCCTGCCCCTC	3491	3611
56	CAGCTGCGGCAGGCCCTGTCACAGAACTGCCGCAGTAGACTAGTCCAAACCCTGCCCCTCCTAGGGGCTATTATGCTGACCCTCACTGGCACCACTACTGTAGTGTTCCAGTCCAAGCAG	3551	3671
57	CTAGGGGCTATTATGCTGACCCTCACTGGCACCACTACTGTAGTGTTCCAGTCCAAGCAGCAGTGGCCACTTGTCTGGCTACATGCCCCCCTACCCCACACTAGCCAGTGCCCCTGGGGG	3611	3731
58	CAGTGGCCACTTGTCTGGCTACATGCCCCCCTACCCCACACTAGCCAGTGCCCCTGGGGGCAGCTACTTGCCTCAGCTGTGTTATTACTCGACAAATACACCTTGCAATCCTATGGGCTA	3671	3791
59	CAGCTACTTGCCTCAGCTGTGTTATTACTCGACAAATACACCTTGCAATCCTATGGGCTACTCTGCCAAACCATACATCATAACATCTCCACCCAAACCTTCAACCAATTCATTCAAACA	3731	3851
60	CTCTGCCAAACCATACATCATAACATCTCCACCCAAACCTTCAACCAATTCATTCAAACATCTGACCACCCCAGTGTTCCTATCTTACTCCACCACAGTCACCGATTCAAAAATTTAGGT	3791	3911
61	TCTGACCACCCCAGTGTTCCTATCTTACTCCACCACAGTCACCGATTCAAAAATTTAGGTGCCCAGACTGGAGAACTTTGGAACACTTTTCTTAAAACAGCTGCCCCATTGGCTCCTGTG	3851	3971
62	GCCCAGACTGGAGAACTTTGGAACACTTTTCTTAAAACAGCTGCCCCATTGGCTCCTGTGAAAGCCCTCATGCCAGTGTTTACTCTTTCCCCGGTGATCATAAACACCGCCCCCTGCCTG	3911	4031
63	AAAGCCCTCATGCCAGTGTTTACTCTTTCCCCGGTGATCATAAACACCGCCCCCTGCCTGTTTTCAGACGGATCTACCTCCCGGGCAGCCTATATTCTCTGGGACAAGCAAATATTGTCA	3971	4091
64	TTTTCAGACGGATCTACCTCCCGGGCAGCCTATATTCTCTGGGACAAGCAAATATTGTCACAAAGATCATTCCCCCTTCCGCCACCGCACAAGTCGGCCCAACGGGCCGAACTTCTCGGA	4031	4151
65	CAAAGATCATTCCCCCTTCCGCCACCGCACAAGTCGGCCCAACGGGCCGAACTTCTCGGACTTTTGCATGGCCTCTCCAGCGCCCGTTCGTGGCGCTGTCTCAACATATTTCTAGACTCC	4091	4211
66	CTTTTGCATGGCCTCTCCAGCGCCCGTTCGTGGCGCTGTCTCAACATATTTCTAGACTCCAAGTATCTTTATCATTACCTTCGGACCCTTGCCCTGGGCACCTTCCAAGGCAGGTCCTCT	4151	4271
67	AAGTATCTTTATCATTACCTTCGGACCCTTGCCCTGGGCACCTTCCAAGGCAGGTCCTCTCAGGCCCCCTTTCAGGCCCTTCTGCCCCGCTTACTATCGCGTAAGGTCGTCTATTTGCAC	4211	4331
68	CAGGCCCCCTTTCAGGCCCTTCTGCCCCGCTTACTATCGCGTAAGGTCGTCTATTTGCACCACGTTCGCAGCCATACCAATCTACCTGATCCCATCTCCAGGCTCAACGCTCTCACAGAT	4271	4391
69	CACGTTCGCAGCCATACCAATCTACCTGATCCCATCTCCAGGCTCAACGCTCTCACAGATGCCCTACTAATCACCCCTGTCCTGCAGCTCTCTCCTGCAGAACTACACAGTTTCACCCAT	4331	4451
70	GCCCTACTAATCACCCCTGTCCTGCAGCTCTCTCCTGCAGAACTACACAGTTTCACCCATTGCGGACAGACGGCCCTCACATTGCAAGGGGCAACCACAACTGAGGCTTCCAATATCCTG	4391	4511
71	TGCGGACAGACGGCCCTCACATTGCAAGGGGCAACCACAACTGAGGCTTCCAATATCCTGCGCTCTTGCCACGCCTGCCGCAAAAATAACCCACAACATCAGATGCCTCGGGGACACATC	4451	4571
72	CGCTCTTGCCACGCCTGCCGCAAAAATAACCCACAACATCAGATGCCTCGGGGACACATCCGCCGTGGCCTACTTCCTAACCACATCTGGCAAGGCGACATTACCCATTTCAAATATAAA	4511	4631
73	CGCCGTGGCCTACTTCCTAACCACATCTGGCAAGGCGACATTACCCATTTCAAATATAAAAATACGCTGTATCGCCTTCATGTATGGGTAGACACCTTTTCAGGAGCCATCTCAGCTACC	4571	4691
74	AATACGCTGTATCGCCTTCATGTATGGGTAGACACCTTTTCAGGAGCCATCTCAGCTACCCAAAAGAGAAAAGAAACAAGCTCAGAAGCTATTTCCTCTTTGCTTCAGGCCATTGCCTAT	4631	4751
75	CAAAAGAGAAAAGAAACAAGCTCAGAAGCTATTTCCTCTTTGCTTCAGGCCATTGCCTATCTAGGCAAGCCTAGCTACATAAACACAGACAACGGCCCTGCCTATATTTCCCAAGACTTC	4691	4811
76	CTAGGCAAGCCTAGCTACATAAACACAGACAACGGCCCTGCCTATATTTCCCAAGACTTCCTCAATATGTGTACCTCCCTTGCTATTCGCCATACTACCCATGTCCCCTACAATCCAACC	4751	4871
77	CTCAATATGTGTACCTCCCTTGCTATTCGCCATACTACCCATGTCCCCTACAATCCAACCAGCTCAGGACTTGTAGAACGCTCTAATGGCATTCTTAAAACCCTATTATATAAGTACTTT	4811	4931
78	AGCTCAGGACTTGTAGAACGCTCTAATGGCATTCTTAAAACCCTATTATATAAGTACTTTACTGACAAACCCGACCTACCCATGGATAATGCTCTATCCATAGCCCTATGGACAATCAAC	4871	4991
79	ACTGACAAACCCGACCTACCCATGGATAATGCTCTATCCATAGCCCTATGGACAATCAACCACCTGAATGTGTTAACCAACTGCCACAAAACCCGATGGCAGCTTCACCACTCCCCCCGA	4931	5051
80	CACCTGAATGTGTTAACCAACTGCCACAAAACCCGATGGCAGCTTCACCACTCCCCCCGACTCCAGCCGATCCCAGAGACACGTTCCCTCAGCAATAAACAAACCCATTGGTATTATTTC	4991	5111
81	CTCCAGCCGATCCCAGAGACACGTTCCCTCAGCAATAAACAAACCCATTGGTATTATTTCAAGCTTCCTGGTCTTAATAGCCGCCAGTGGAAAGGACCACAGGAGGCTCTCCAAGAAGCT	5051	5171
82	AAGCTTCCTGGTCTTAATAGCCGCCAGTGGAAAGGACCACAGGAGGCTCTCCAAGAAGCTGCCGGCGCTGCTCTCATCCCGGTAAGCGCTAGTTCTGCCCAGTGGATCCCGTGGAGACTC	5111	5231
83	GCCGGCGCTGCTCTCATCCCGGTAAGCGCTAGTTCTGCCCAGTGGATCCCGTGGAGACTCCTCAAGCGAGCTGCATGCCCAAGACCCGTCGGAGGCCCCGCCGATCCCAAAGAAAAAGAC	5171	5291
84	CTCAAGCGAGCTGCATGCCCAAGACCCGTCGGAGGCCCCGCCGATCCCAAAGAAAAAGACCACCAACACCATGGGTAAGTTTCTCGCCACTTTGATTTTATTCTTCCAGTTCTGCCCCCT	5231	5351
85	CACCAACACCATGGGTAAGTTTCTCGCCACTTTGATTTTATTCTTCCAGTTCTGCCCCCTCATCTTCGGTGATTACAGCCCCAGCTGCTGTACTCTCACAATTGGAGTCTCCTCATACCA	5291	5411
86	CATCTTCGGTGATTACAGCCCCAGCTGCTGTACTCTCACAATTGGAGTCTCCTCATACCACTCTAAACCCTGCAATCCTGCCCAGCCAGTTTGTTCGTGGACCCTCGACCTGCTGGCCCT	5351	5471
87	CTCTAAACCCTGCAATCCTGCCCAGCCAGTTTGTTCGTGGACCCTCGACCTGCTGGCCCTTTCAGCAGATCAGGCCCTACAGCCCCCCTGCCCTAACCTAGTAAGTTACTCCAGCTACCA	5411	5531
88	TTCAGCAGATCAGGCCCTACAGCCCCCCTGCCCTAACCTAGTAAGTTACTCCAGCTACCATGCCACCTATTCCCTATATCTATTCCCTCATTGGATTAAAAAGCCAAACCGAAATGGCGG	5471	5591
89	TGCCACCTATTCCCTATATCTATTCCCTCATTGGATTAAAAAGCCAAACCGAAATGGCGGAGGCTATTATTCAGCCTCTTATTCAGACCCTTGTTCCTTAAAGTGCCCATACCTGGGGTG	5531	5651
90	AGGCTATTATTCAGCCTCTTATTCAGACCCTTGTTCCTTAAAGTGCCCATACCTGGGGTGCCAATCATGGACCTGCCCCTATACAGGAGCCGTCTCCAGCCCCTACTGGAAGTTTCAGCA	5591	5711
91	CCAATCATGGACCTGCCCCTATACAGGAGCCGTCTCCAGCCCCTACTGGAAGTTTCAGCACGATGTCAATTTTACTCAAGAAGTTTCACGCCTCAATATTAATCTCCATTTTTCAAAATG	5651	5771
92	CGATGTCAATTTTACTCAAGAAGTTTCACGCCTCAATATTAATCTCCATTTTTCAAAATGCGGTTTTCCCTTCTCCCTTCTAGTCGACGCTCCAGGATATGACCCCATCTGGTTCCTTAA	5711	5831
93	CGGTTTTCCCTTCTCCCTTCTAGTCGACGCTCCAGGATATGACCCCATCTGGTTCCTTAATACCGAACCCAGCCAACTGCCTCCCACCGCCCCTCCTCTACTCCCCCACTCTAACCTAGA	5771	5891
94	TACCGAACCCAGCCAACTGCCTCCCACCGCCCCTCCTCTACTCCCCCACTCTAACCTAGACCACATCCTCGAGCCCTCTATACCATGGAAATCAAAACTCCTGACCCTTGTCCAGTTAAC	5831	5951
95	CCACATCCTCGAGCCCTCTATACCATGGAAATCAAAACTCCTGACCCTTGTCCAGTTAACCCTACAAAGCACTAATTATACTTGCATTGTCTGTATCGATCGTGCCAGCCTCTCCACTTG	5891	6011
96	CCTACAAAGCACTAATTATACTTGCATTGTCTGTATCGATCGTGCCAGCCTCTCCACTTGGCACGTCCTATACTCTCCCAACGTCTCTGTTCCATCCTCTTCTTCTACCCCCCTCCTTTA	5951	6071
97	GCACGTCCTATACTCTCCCAACGTCTCTGTTCCATCCTCTTCTTCTACCCCCCTCCTTTACCCATCGTTAGCGCTTCCAGCCCCCCACCTGACGTTACCATTTAACTGGACCCACTGCTT	6011	6131
98	CCCATCGTTAGCGCTTCCAGCCCCCCACCTGACGTTACCATTTAACTGGACCCACTGCTTTGACCCCCAGATTCAAGCTATAGTCTCCTCCCCCTGTCATAACTCCCTCATCCTGCCCCC	6071	6191
99	TGACCCCCAGATTCAAGCTATAGTCTCCTCCCCCTGTCATAACTCCCTCATCCTGCCCCCCTTTTCCTTGTCACCTGTTCCCACCCTAGGATCCCGCTCCCGCCGAGCGGTACCGGTGGC	6131	6251
100	CTTTTCCTTGTCACCTGTTCCCACCCTAGGATCCCGCTCCCGCCGAGCGGTACCGGTGGCGGTCTGGCTTGTCTCCGCCCTGGCCATGGGAGCCGGAGTGGCTGGCGGGATTACCGGCTC	6191	6311
101	GGTCTGGCTTGTCTCCGCCCTGGCCATGGGAGCCGGAGTGGCTGGCGGGATTACCGGCTCCATGTCCCTCGCCTCAGGAAAGAGCCTCCTACATGAGGTGGACAAAGATATTTCCCAGTT	6251	6371
102	CATGTCCCTCGCCTCAGGAAAGAGCCTCCTACATGAGGTGGACAAAGATATTTCCCAGTTAACTCAAGCAATAGTCAAAAACCACAAAAATCTACTCAAAATTGCGCAGTATGCTGCCca	6311	6431
103	AACTCAAGCAATAGTCAAAAACCACAAAAATCTACTCAAAATTGCGCAGTATGCTGCCcagaacagacgaggccttgatctcctgttctgggagcaaggaggattatgcaaagcattaca	6371	6491
104	cagaacagacgaggccttgatctcctgttctgggagcaaggaggattatgcaaagcattacaagaacagtgctgttttCTGAATATTACTAATTCCCATGTCTCAATACTACAAGAAAGA	6388	6508
105	acaagaacagtgctgttttCTGAATATTACTAATTCCCATGTCTCAATACTACAAGAAAGACCCCCCCTTGAGAATCGAGTCCTGACTGGCTGGGGCCTTAACTGGGACCTTGGCCTCTC	6447	6567
106	GACCCCCCCTTGAGAATCGAGTCCTGACTGGCTGGGGCCTTAACTGGGACCTTGGCCTCTCACAGTGGGCTCGAGAGGCCTTACAAACTGGAATCACCCTTGTCGCGCTACTCCTTCTTG	6506	6626
107	TCACAGTGGGCTCGAGAGGCCTTACAAACTGGAATCACCCTTGTCGCGCTACTCCTTCTTGTTATCCTTGCAGGACCATGCATCCTCCGTCAGCTACGACACCTCCCCTCGCGCGTCAGA	6565	6685
108	TGTTATCCTTGCAGGACCATGCATCCTCCGTCAGCTACGACACCTCCCCTCGCGCGTCAGATACCCCCATTACTCTCTTATAAACCCTGAGTCATCCCTGTAAACCAAGCACGCAATTAT	6624	6744
109	GATACCCCCATTACTCTCTTATAAACCCTGAGTCATCCCTGTAAACCAAGCACGCAATTATTGCAACCACATCGCCTCCAGCCTCCCCTGCCAATAATTAACCTCTCCCATCAAATCCTC	6683	6803
110	ATTGCAACCACATCGCCTCCAGCCTCCCCTGCCAATAATTAACCTCTCCCATCAAATCCTCCTTCTCCTGCAGCAACTTCCTCCGTTCAGCCTCCAAGGACTCCACCTCGCCTTCCAACT	6742	6862
111	TCCTTCTCCTGCAGCAACTTCCTCCGTTCAGCCTCCAAGGACTCCACCTCGCCTTCCAACTGTCTAGTATAGCCATCAATCCCCAACTCCTGCATTTTTTCTTTCCTAGCACTATGCTGT	6801	6921
112	CTGTCTAGTATAGCCATCAATCCCCAACTCCTGCATTTTTTCTTTCCTAGCACTATGCTGTTTCGCCTTCTCAGCCCCTTGTCTCCACTTGCGCTCACGGCGCTCCTGCTCTTCCTGCTT	6860	6980
113	GTTTCGCCTTCTCAGCCCCTTGTCTCCACTTGCGCTCACGGCGCTCCTGCTCTTCCTGCTTCCTCCTGGCGACGTCAGCGGCCTTCTTCTCCGCCCGCCTCCTGCGCCGTGCCTTCTCCT	6919	7039
114	TTCCTCCTGGCGACGTCAGCGGCCTTCTTCTCCGCCCGCCTCCTGCGCCGTGCCTTCTCCTCTTCCTTCCTTTTCAAATACTCAGCAATCTGCTTTTCCTCCTCTTTCTCCCGCTCTTTT	6978	7098
115	CTCTTCCTTCCTTTTCAAATACTCAGCAATCTGCTTTTCCTCCTCTTTCTCCCGCTCTTTTTTTCGCTTCCTCTTCTCCTCGGCCCGTCGCTGCCGATCACGATGCGTTTCCCCGCGAGG	7037	7157
116	TTTTTCGCTTCCTCTTCTCCTCGGCCCGTCGCTGCCGATCACGATGCGTTTCCCCGCGAGGTGGCGCTTTCTCCCCTGGAGGGCCCCGTCGCAGCCGGCCGCGGCTTTCCTCTTCTAAGG	7096	7216
117	GGTGGCGCTTTCTCCCCTGGAGGGCCCCGTCGCAGCCGGCCGCGGCTTTCCTCTTCTAAGGATAGCAAACCGTCAAGCACAGCTTCCTCCTCCTCCTTGTCCTTTAACTCTTCCTCCAAG	7155	7275
118	GGATAGCAAACCGTCAAGCACAGCTTCCTCCTCCTCCTTGTCCTTTAACTCTTCCTCCAAGGATAATAGCCCGTCCACCAATTCCTCCACCAGCAGGTCCTCCGGGCATGACACAGGCAA	7214	7334
119	AGGATAATAGCCCGTCCACCAATTCCTCCACCAGCAGGTCCTCCGGGCATGACACAGGCAAGCATCGAAACAGCCCTGCAGATACAAAGTTAACCATGCTTATTATCAGCCCACTTCCCA	7273	7393
120	AAGCATCGAAACAGCCCTGCAGATACAAAGTTAACCATGCTTATTATCAGCCCACTTCCCAGGGTTTGGACAGAGTCTTCTTTTCGGATACCCAGTCTACGTGTTTGGAGACTGTGTACA	7332	7452
121	CAGGGTTTGGACAGAGTCTTCTTTTCGGATACCCAGTCTACGTGTTTGGAGACTGTGTACAAGGCGACTGGTGCCCCATCTCTGGGGGACTATGTTCGGCCCGCCTACATCGTCACGCCC	7391	7511
122	CAAGGCGACTGGTGCCCCATCTCTGGGGGACTATGTTCGGCCCGCCTACATCGTCACGCCCTACTGGCCACCTGTCCAGAGCATCAGATCACCTGGGACCCCATCGATGGACGCGTTATC	7450	7570
123	CCTACTGGCCACCTGTCCAGAGCATCAGATCACCTGGGACCCCATCGATGGACGCGTTATCGGCTCAGCTCTACAGTTCCTTATCCCTCGACTCCCCTCCTTCCCCACCCAGAGAACCTC	7509	7629
124	TCGGCTCAGCTCTACAGTTCCTTATCCCTCGACTCCCCTCCTTCCCCACCCAGAGAACCTCTAAGACCCTCAAGGTCCTTACCCCGCCAATCACTCATACAACCCCCAACATTCCACCCT	7568	7688
125	TCTAAGACCCTCAAGGTCCTTACCCCGCCAATCACTCATACAACCCCCAACATTCCACCCTCCTTCCTCCAGGCCATGCGCAAATACTCCCCCTTCCGAAATGGATACATGGAACCAACC	7627	7747
126	CTCCTTCCTCCAGGCCATGCGCAAATACTCCCCCTTCCGAAATGGATACATGGAACCAACCCTTGGGCAGCACCTCCCAACCCTGTCTTTTCCAGACCCCGGACTCCGGCCCCAAAACCT	7686	7806
127	CCCTTGGGCAGCACCTCCCAACCCTGTCTTTTCCAGACCCCGGACTCCGGCCCCAAAACCTGTACACCCTCTGGGGAGGCTCCGTTGTCTGCATGTACCTCTACCAGCTTTCCCCCCCCA	7745	7865
128	CTGTACACCCTCTGGGGAGGCTCCGTTGTCTGCATGTACCTCTACCAGCTTTCCCCCCCCATCACCTGGCCCCTCCTGCCCCACGTGATTTTTTGCCACCCCGGCCAGCTCGGGGCCTTC	7804	7924
129	CATCACCTGGCCCCTCCTGCCCCACGTGATTTTTTGCCACCCCGGCCAGCTCGGGGCCTTCCTCACCAATGTTCCCTACAAGCGAATAGAAGAACTCCTCTATAAAATTTCCCTCACCAC	7863	7983
130	TCCTCACCAATGTTCCCTACAAGCGAATAGAAGAACTCCTCTATAAAATTTCCCTCACCACAGGGGCCCTAATAATTCTACCCGAAGACTGTTTGCCCACCACCCTTTTCCAGCCTGCTA	7922	8042
131	ACAGGGGCCCTAATAATTCTACCCGAAGACTGTTTGCCCACCACCCTTTTCCAGCCTGCTAGGGCACCCGTCACGCTAACAGCCTGGCAAAACGGCCTCCTTCCGTTCCACTCAACCCTC	7981	8101
132	TAGGGCACCCGTCACGCTAACAGCCTGGCAAAACGGCCTCCTTCCGTTCCACTCAACCCTCACCACTCCAGGCCTTATTTGGACATTTACCGATGGCACGCCTATGATTTCCGGGCCCTG	8040	8160
133	TCACCACTCCAGGCCTTATTTGGACATTTACCGATGGCACGCCTATGATTTCCGGGCCCTGCCCTAAAGATGGCCAGCCATCTTTAGTACTACAGTCCTCCTCCTTTATATTTCACAAAT	8099	8219
134	TGCCCTAAAGATGGCCAGCCATCTTTAGTACTACAGTCCTCCTCCTTTATATTTCACAAATTTCAAACCAAGGCCTACCACCCCTCATTTCTACTCTCACACGGCCTCATACAGTACTCT	8158	8278
135	ATTTCAAACCAAGGCCTACCACCCCTCATTTCTACTCTCACACGGCCTCATACAGTACTCTTCCTTTCATAGTTTACATCTCCTGTTTGAAGAATACACCAACATCCCCATTTCTCTACT	8217	8337
136	CTTCCTTTCATAGTTTACATCTCCTGTTTGAAGAATACACCAACATCCCCATTTCTCTACTTTTTAACGAAAAAGAGGCAGATGACAATGACCATGAGCCCCAAATATCCCCCGGGGGCT	8276	8396
137	CTTTTTAACGAAAAAGAGGCAGATGACAATGACCATGAGCCCCAAATATCCCCCGGGGGCTTAGAGCCTCCCAGTGAAAAACATTTCCGAGAAACAGAAGTCTGAAAAGGTCAGGGCCCA	8335	8455
138	CTTAGAGCCTCCCAGTGAAAAACATTTCCGAGAAACAGAAGTCTGAAAAGGTCAGGGCCCAGACTAAGGCTCTGACGTCTCCCCCCGGAGGGACAGCTCAGCACCGGCTCGGGCTAGGCC	8394	8514
139	CAGACTAAGGCTCTGACGTCTCCCCCCGGAGGGACAGCTCAGCACCGGCTCGGGCTAGGCCCTGACGTGTCCCCCTGAAGACAAATCATAAGCTCAGACCTCCGGGAAGCCACCGGGAAC	8453	8573
140	CCCTGACGTGTCCCCCTGAAGACAAATCATAAGCTCAGACCTCCGGGAAGCCACCGGGAACCACCCATTTCCTCCCCATGTTTGTCAAGCCGTCCTCAGGCGTTGACGACAACCCCTCAC	8512	8632
141	ACCACCCATTTCCTCCCCATGTTTGTCAAGCCGTCCTCAGGCGTTGACGACAACCCCTCACCTCAAAAAACTTTTCATGGCACGCATATGGCTCAATAAACTAACAGGAGTCTATAAAAG	8571	8691
142	ACCTCAAAAAACTTTTCATGGCACGCATATGGCTCAATAAACTAACAGGAGTCTATAAAAGCGTGGAGACAGTTCAGGAGGGGGCTCGCATCTCTCCTTCACGCGCCCGCCGCCCTACCT	8630	8750
143	AGCGTGGAGACAGTTCAGGAGGGGGCTCGCATCTCTCCTTCACGCGCCCGCCGCCCTACCTGAGGCCGCCATCCACGCCGGTTGAGTCGCGTTCTGCCGCCTCCCGCCTGTGGTGCCTCC	8689	8809
144	CTGAGGCCGCCATCCACGCCGGTTGAGTCGCGTTCTGCCGCCTCCCGCCTGTGGTGCCTCCTGAACTGCGTCCGCCGTCTAGGTAAGTTTAAAGCTCAGGTCGAGACCGGGCCTTTGTCC	8748	8868
145	CCTGAACTGCGTCCGCCGTCTAGGTAAGTTTAAAGCTCAGGTCGAGACCGGGCCTTTGTCCGGCGCTCCCTTGGAGCCTACCTAGACTCAGCCGGCTCTCCACGCTTTGCCTGACCCTGC	8807	8927
146	CCGGCGCTCCCTTGGAGCCTACCTAGACTCAGCCGGCTCTCCACGCTTTGCCTGACCCTGCTTGCTCAACTCTACGTCTTTGTTTCGTTTTCTGTTCTGCGCCGTTACAGATCGAAAGTT	8866	8986
147	GCTTGCTCAACTCTACGTCTTTGTTTCGTTTTCTGTTCTGCGCCGTTACAGATCGAAAGTTCCACCCCTTTCCCTTTCATTCACGACTGACTGCCGGCTTGGCCCACGGCCAAGTACCGG	8925	9045
148	TTCCACCCCTTTCCCTTTCATTCACGACTGACTGCCGGCTTGGCCCACGGCCAAGTACCGGCGACTCCGTTGGCTCGGAGCCAGCGACAGCCCATCCTATAGCACTCTCCAGGAGAGAAA	8984	9104
